# Supplementary material for: Psychosocial well-being and mental health of low- and middle-income countries’ internally displaced persons and refugees during COVID-19: a systematic literature review
Source: Glob Ment Health (Camb). 2024 Dec 10;11:e122. doi: 10.1017/gmh.2024.110 (PMC11704375; doi:10.1017/gmh.2024.110)
Supplement: Amodu et al. supplementary material 3 — Amodu et al. supplementary material [file S2054425124001109sup003.xlsx]

## Sheet: Citations
	Citations	Design Type:	Total Score:
	Abid et al., 2023	Cross-Sectional	8/8
	Akhtar et al., 2021	Quasi-Experimental	8/8
	Alnaji et al., 2024	Qualitative	6/8
	Anwar et al., 2023a	Cross-Sectional	7/7
	Anwar et al., 2023b	Cross-Sectional	7/7
	Atak et al., 2023a	Cross-Sectional	4/7
	Atak et al., 2023b	Cross-Sectional	4/7
	Badrfam and Zandifar, 2021	Textual Evidence: Expert Opinion	4/7
	Baluku et al., 2023a	Cross-Sectional	6/7
	Baluku et al., 2023b	Cross-Sectional	5/7
	Baluku, 2023	Cross-Sectional	5/7
	Belllizzi et al., 2021	Textual Evidence: Expert Opinion	4/5
	Bernardi et al., 2021	Cross-Sectional	6/7
	Boiko et al., 2024	Cross-Sectional	7/7
	Budak et al., 2021	Cross-Sectional	6/7
	Bukuluki et al, 2020	Textual Evidence: Expert Opinion	5/5
	Caliyurt, 2021	Grey Literature
	Cuijpers et al., 2022	RCT	9/12
	Desie et al., 2021	Cross-Sectional	7/7
	Ekoh et al., 2021	Qualitative	8/10
	El-Khatib et al., 2020	Textual Evidence: Expert Opinion	5/5
	Erol and Batgi., 2023	Cross-Sectional	4/6
	Espinel, 2020	Textual Evidence: Expert Opinion	4/5
	Fouad et al., 2020	Textual Evidence: Expert Opinion	4/5
	Greene et al., 2023	RCT	8/12
	Greene et al., 2024	RCT	7/7
	Hajjar & Abu-Sittah, 2021	Cross-Sectional	5/6
	Hall et al., 2021	Cross-Sectional	5/6
	Hoffman et al., 2023	Cross-Sectional	7/7
	Hossain et al., 2022	Textual Evidence: Expert Opinion	4/5
	Ikiisik et al., 2023	Cross-Sectional	5/7
	Jamal et al., 2022	Qualitative	8/10
	Jones at al., 2022	Qualitative	9/10
	Khai, 2023	Qualitative	7/10
	Khozaei et al., 2022	Cross-Sectional	8/8
	Khozaei et al., 2024	Cross-Sectional	6/8
	Kira et al., 2021	Cross-Sectional	7/7
	Kira et al., 2023	Cross-Sectional	5/8
	Kizilhan and Noll-Hussong, 2020	Cross-Sectional	6/8
	Kurt et al., 2021	Cross-Sectional	7/8
	Lee et al., 2022	Cross-Sectional	5/7
	Logie et al., 2022	Cohort Study	11/11
	Lushchak et al., 2024	Cross-Sectional	6/8
	Mahmoodi et al., 2023	Cross-Sectional	8/8
	Manirambona et al., 2021	Textual Evidence: Narrative	6/6
	Miller et al., 2022	Qualitative	9/10
	Mohammadsadeghi et al., 2022	Qualitative	7/10
	Mukumbang, et al., 2020	Qualitative	2/10
	Mumin et al., 2022	Cross-Sectional	7/8
	Oyekale, 2022	Cross-Sectional	8/8
	Ozer et al., 2022	Qualitative	6/10
	Palit et al., 2022	Cross-Sectional	5/8
	Pineiro and Ibarra, 2022	Qualitative	7/10
	Rahaman et al. 2021	Prevalence Study	6/8
	Sakyi & Amoako Johnson, 2022	Cross-Sectional	5/8
	Secinti et al., 2023	Cross-Sectional	8/8
	Seruwagi et al, 2022	Cross-Sectional	8/8
	Sevinc et al., 2021	Cross-Sectional	6/8
	Shayo et al., 2024	Qualitative	8/10
	Tay and Balasundaram, 2021	Textual	5/5
	Unver and Perdahli, 2022	Quasi-Experimental	7/7
	Vasic et al., 2023	Abstract
	Yalcin et al., 2021	Cross-Sectional	6/8
	Zeid et al., 2023	Cross-Sectional	8/8

## Sheet: Qualitative Research
Quality Appraisal - Qualitative Research
	Citations	Q1	Q2	Q3	Q4	Q5	Q6	Q7	Q8	Q9	Q10	Comments	Total Score
	Alnaji et al., 2024	U	U	U	Y	Y	N	Y	Y	Y	Y	Lacking specific information about the type of interview and interview questions	6
	Ekoh et al., 2021	Y	Y	Y	Y	Y	N	N	Y	Y	Y		8
	Jamal et al., 2022	N	Y	Y	Y	Y	N	Y	Y	Y	Y		8
	Jones at al., 2022	Y	Y	Y	Y	Y	Y	N	Y	Y	Y		9
	Khai, 2023	Y	Y	Y	Y	Y	N	N	Y	Y	Y		8
	Khai, 2023	U	Y	Y	Y	Y	N	N	Y	Y	Y		7
	Miller et al., 2022	Y	Y	Y	Y	Y	Y	Y	Y	Y	Y		10
	Miller et al., 2022	Y	Y	Y	Y	Y	Y	N	Y	Y	Y		9
	Mohammadsadeghi et al., 2022	Y	Y	Y	Y	Y	U	N	Y	Y	Y		8
	Mohammadsadeghi et al., 2022	U	Y	Y	Y	y	U	N	Y	Y	Y		7
	Mukumbang, et al., 2020	U	U	U	U	U	N	N	Y	N	Y	mainly describes the phenomenon but lacks details on research methods and theory.	2
	Ozer et al., 2022	U	Y	Y	Y	Y	N	N	Y	Y	Y		7
	Ozer et al., 2022	U	Y	Y	Y	Y	N	N	Y	N	Y		6
	Pineiro and Ibarra, 2022	Y	Y	Y	Y	Y	U	Y	Y	Y	Y		9
	Pineiro and Ibarra, 2022	U	Y	Y	Y	Y	N	N	Y	Y	Y		7
	Shayo et al., 2024	Y	Y	Y	Y	Y	U	U	Y	Y	Y		8

## Sheet: Cross-Sectional
Quality Appraisal - Cross Sectional Study
	Citations	Q1	Q2	Q3	Q4	Q5	Q6	Q7	Q8	Comments	Total Score
	Abid Et al., 2023	Y	Y	N	NA	Y	Y	Y	Y	Attitude was not measured using a sandardized criteria	6
	Anwar et al., 2023(a)	Y	Y	Y	NA	Y	Y	Y	Y		7
	Anwar et al., 2023(b)	Y	Y	Y	NA	Y	Y	Y	Y		7
	Atak et al., 2023(a)	N	Y	N	NA	Y	Y	N	Y	Not enough detail about inclusion/exclusion. Health evaluation may not be a valid measure. Coefficient alpha of depression and anxiety measures were not reported	4
	Atak et al., 2023(b)	N	Y	U	NA	Y	Y	N	Y	Inclusion/exclusion criteria not clearly stated. Interviews for measurement of exposures was not described. Coefficient alpha of depression and anxiety measures were not reported.	4
	Baluku et al., 2023(a)	N	y	Y	NA	Y	Y	Y	Y	Inclusion/exclusion criteria not clearly stated.	6
	Baluku et al., 2023(b)	N	N	Y	NA	Y	Y	Y	Y	Inclusion/Exclusion criteria not clearly stated. Not enough detail about participants.	5
	Baluku, 2023	N	N	Y	NA	Y	Y	Y	Y		5
	Bernardi et al., 2021	N	Y	Y	NA	Y	Y	Y	Y	Inclusion based on government statistics were not clearly defined	6
	Boiko et al., 2024	Y	Y	Y	NA	Y	Y	Y	Y		7
	Budak et al., 2021	N	Y	Y	NA	Y	Y	Y	Y	No inclusion/exclusion criteria discussed.	6
	Desie et al., 2021	Y	Y	Y	NA	Y	Y	Y	Y		7
	Erol et a., 2023	N	Y	Y	NA	N	NA	Y	Y		4
	Greene et al., 2024	Y	Y	Y	NA	Y	Y	Y	Y	Mixed Method	7
	Hajjar and Abu-Sittah, 2021	N	Y	NA	NA	Y	Y	Y	Y		5
	Hall et al., 2021	Y	Y	N	NA	Y	Y	NA	Y	Only two items measure alcohol use	5
	Hoffman et al., 2023	Y	Y	Y	NA	Y	Y	Y	Y		7
	Ikiisik et al., 2023	N	Y	N	NA	Y	Y	Y	Y		5
	Khozaei et al., 2022	Y	Y	Y	Y	Y	Y	Y	Y		8
	Khozaei et al., 2024	Y	Y	Y	Y	U	U	Y	Y	not clearly explain identifying and measuring confounding factors	6
	Kira et al., 2021	Y	Y	Y	NA	Y	Y	Y	Y		7
	Kira et al., 2023	Y	Y	Y	Y	U	U	Y	U	No detailed description of the statistical analysis methods used and their applicability	5
	Kizilhan and Noll-Hussong, 2020	Y	Y	Y	Y	N	N	Y	Y		6
	Kurt et al., 2021	Y	Y	Y	Y	U	Y	Y	Y	The study explains how to handle confounding factors, but does not clearly identify them.	7
	Lee et al., 2022	Y	Y	U	Y	N	NA	Y	Y	The article evaluates the PSS program's effectiveness but lacks validation and reliability assessment for exposure measurement.	5
	Lushchak et al., 2024	Y	Y	Y	Y	U	U	Y	Y		6
	Mahmoodi et al., 2023	Y	Y	Y	Y	Y	Y	Y	Y		8
	Mumin et al., 2022	Y	Y	U	Y	Y	Y	Y	Y		7
	Oyekale, 2022	Y	Y	Y	Y	Y	Y	Y	Y		8
	Palit et al., 2022	Y	Y	U	Y	N	N	Y	Y		5
	Sakyi & Amoako Johnson, 2022	Y	Y	U	N	Y	Y	U	Y	Criteria are tailored to specific contexts and objectives, which can lead to bias.	5
	Secinti et al., 2023	Y	Y	Y	Y	Y	Y	Y	Y		8
	Seruwagi et al, 2022	Y	Y	Y	Y	Y	Y	Y	Y		8
	Sevinc et al., 2021	Y	Y	Y	Y	U	N	Y	Y		6
	Yalcin et al., 2021	Y	Y	Y	Y	U	N	Y	Y		6
	Zeid et al., 2023	Y	Y	Y	Y	Y	Y	Y	Y		8

## Sheet: Cohort Study
Quality Appraisal - Cohort Study
		Citations	Q1	Q2	Q3	Q4	Q5	Q6	Q7	Q8	Q9	Q10	Q11	Comments	Total Score
		Logie et al., 2022	Y	Y	Y	Y	Y	Y	Y	Y	Y	Y	Y

## Sheet: Prevalence Study
Quality Appraisal - Prevalence Study
		Citations	Q1	Q2	Q3	Q4	Q5	Q6	Q7	Q8	Q9	Comments	Total Score
		Rahaman et al. 2021	Y	U	Y	Y	Y	U	U	Y	Y	Data collection via phone interviews and self-reports may not fully ensure validity	6

## Sheet: Quasi-Experimental Study
Quality Appraisal - Quasi-Experimental Study
		Citations	Q1	Q2	Q3	Q4	Q5	Q6	Q7	Q8	Q9	Comments	Total Score
		Akhtar et al., 2021	Y	NA	Y	Y	Y	Y	Y	Y	Y	Pre-Post study using secondary data	8
		Unver and Perdahli, 2022	Y	NA	Y	Y	Y	Y	Y	NA	Y	Secondary data used	7

## Sheet: RCT
Quality Appraisal - RCT
		Citations	Q1	Q2	Q3	Q4	Q5	Q6	Q7	Q8	Q9	Q10	Q11	Q12	Q13	Comments	Total Score
		Cuijpers et al., 2022	Y	N	Y	N	NA	Y	NA	Y	Y	Y	Y	Y	Y		9
		Greene et al., 2023	y	N	N	N	N	Y	NA	Y	Y	Y	Y	Y	Y		8

## Sheet: Textual Evidence Narrative
Textual Evidence: Narrative
		Citations	Q1	Q2	Q3	Q4	Q5	Q6	Comments	Total Score
		Manirambona et al., 2021	Y	Y	Y	Y	Y	Y

## Sheet: Textual Evidence Expert
Textual Evidence: Expert
		Citations	Q1	Q2	Q3	Q4	Q5	Q6	Comments	Total Score
		Badrfam and Zandifar, 2021	Y	U	Y	Y	Y	NA		4
		Belllizzi et al., 2021	Y	U	Y	Y	Y	NA		4
		Bukuluki et al, 2020	Y	Y	Y	Y	Y	NA		5
		El-Khatib et al., 2020	Y	Y	Y	Y	Y	NA		5
		Espinel, 2020	Y	U	Y	Y	y	NA		4
		Fouad et al., 2020	Y	U	Y	Y	y	NA		4
		Hossain et al., 2022	Y	U	Y	Y	Y	NA		4
		Tay and Balasundaram, 2021	Y	Y	Y	Y	Y	NA		5
